# Supplementary material for: Strategies and techniques for quality control and semantic enrichment with multimodal data: a case study in colorectal cancer with eHDPrep
Source: Gigascience. 2023 May 12;12:giad030. doi: 10.1093/gigascience/giad030 (PMC10176503; doi:10.1093/gigascience/giad030)
Supplement: giad030_Supplemental_Tables [file giad030_supplemental_tables.zip]

Archive with 4 entries (4 files):
- eHDPrep_supplement.pdf
- Table S1_Supplementary Material.csv
- Table S2_Supplementary Material.csv
- Table S3_Supplementary Material.csv
