# Supplementary material for: Strategies and techniques for quality control and semantic enrichment with multimodal data: a case study in colorectal cancer with eHDPrep
Source: Gigascience. 2023 May 12;12:giad030. doi: 10.1093/gigascience/giad030 (PMC10176503; doi:10.1093/gigascience/giad030)
Supplement: giad030_Supplemental_Tables [file giad030_supplemental_tables.zip › Table S1_Supplementary Material.csv]

Dataset Variable	Description	Presence Post-QC	Modality	Data Type	Value Range in Post-QC Dataset	Mapped Ontology	Ontological Gene Mapping
ageatcrc	Age at diagnosis	Preserved	Clinical Pathology	Numeric	24.53-93.53	SNOMED CT	423493009
agecat	Age at diagnosis category	Preserved	Clinical Pathology	Ordered Factor	1-5	SNOMED CT	424144002
bclxl_hscore	Continuous H-score for Bclxl immunohistochemistry marker	Preserved	Clinical Pathology	Numeric	6.37-216.74	GO	BCL2L1
buddingcat	Tumour budding category	Preserved	Clinical Pathology	Ordered Factor	0-1	SNOMED CT	370064004
buddinglevel	Tumour budding category	Removed	Clinical Pathology	Ordered Factor
buddingnumber	Tumour budding	Preserved	Clinical Pathology	Numeric	0-32	SNOMED CT	370064004
charlson	Charlson co-morbidity score	Preserved	Clinical Pathology	Ordered Factor	1-8	SNOMED CT	762713009
clinical_trial_details_if_in_tri	Details if in a clinical trial	Removed	Clinical Pathology	Free Text
clinicaltrial	Clinical trial (yes or no)	Preserved	Clinical Pathology	Factor	0-1	SNOMED CT	428024001
clr	Crohn’s-like reaction category	Preserved	Clinical Pathology	Numeric	0-2	SNOMED CT	373376008
clrcat	Crohn's-like reaction scoring category	Removed	Clinical Pathology	Ordered Factor		SNOMED CT	373376008
clrcat_noagg	Crohn's-like reaction scoring category (merged variable)	Added	Clinical Pathology	Ordered Factor	1-4	SNOMED CT	373376008
cox2cat	COX-2 immunohistochemical status	Preserved	Clinical Pathology	Ordered Factor	0-1	GO	PTGS2
crc_prevhx	Previous history of CRC	Preserved	Clinical Pathology	Factor	0-1	SNOMED CT	25173007
diffcat	Predominant differentiation category	Preserved	Clinical Pathology	Factor	1-4	SNOMED CT	373372005
ecog_cat	Eastern Cooperative Oncology Group categories	Preserved	Clinical Pathology	Ordered Factor	1-3	SNOMED CT	423740007
ecogperformance_status	Eastern Cooperative Oncology Group performance status	Preserved	Clinical Pathology	Ordered Factor	1-5	SNOMED CT	423740007
emvi	Extramural venous invasion	Preserved	Clinical Pathology	Factor	0-1	SNOMED CT	369734008
extra_crohnslike	Extra scoring of Crohn’s-like reaction	Removed	Clinical Pathology	Ordered Factor
extra_peritumoralinflammation	Extra scoring of peritumoural inflammation	Removed	Clinical Pathology	Ordered Factor
extra_tsfocalpercentage	Extra scoring of focal tumour stroma:gland ratio	Removed	Clinical Pathology	Ordered Factor
extra_tsglobalpercentage	Extra scoring of global tumour stroma:gland ratio	Removed	Clinical Pathology	Ordered Factor
family_hx_crc	Family history of CRC	Preserved	Clinical Pathology	Factor	0-1	SNOMED CT	1421000119104
fhx.breast_ca	Family history of breast cancer	Added	Clinical Pathology	Logical	0-1	SNOMED CT	429740004
fhx.brother_ca	History of cancer in brother(s)	Added	Clinical Pathology	Logical	0-1	SNOMED CT	70924004, 160444004
fhx.father_ca	History of cancer in father	Added	Clinical Pathology	Logical	0-1	SNOMED CT	66839005, 160433007
fhx.lung_ca	Family history of lung cancer	Added	Clinical Pathology	Logical	0-1	SNOMED CT	429011007
fhx.mother_ca	History of cancer in mother	Added	Clinical Pathology	Logical	0-1	SNOMED CT	72705000, 160427003
fhx.sister_ca	History of cancer in sister(s)	Added	Clinical Pathology	Logical	0-1	SNOMED CT	27733009, 160439006
focalstroma02score	Focal stroma scoring category	Preserved	Clinical Pathology	Numeric	0-2	SNOMED CT	128752000
focalstromacat	Focal tumour stroma:gland ratio category	Preserved	Clinical Pathology	Ordered Factor	0-1	SNOMED CT	128752000
globalstroma	Global stroma percentage category	Preserved	Clinical Pathology	Ordered Factor	0-1	SNOMED CT	128752000
globalstromacat	Global tumour stroma:gland ratio category	Preserved	Clinical Pathology	Ordered Factor	0-1	SNOMED CT	128752000
gradedifferentiation	Tumour differentiation grade	Preserved	Clinical Pathology	Factor	0-1	SNOMED CT	373372005
hereditary_crc	Hereditary CRC	Removed	Clinical Pathology	Factor
hereditary_crc_Familial_Adenomatous_Polyposis_(FAP)	Familial Adenomatous Polyposis	Added	Clinical Pathology	Numeric	0-1	SNOMED CT	72900001
hereditary_crc_HNPCC/Lynch_syndrome	Lynch Syndrome	Added	Clinical Pathology	Numeric	0-1	SNOMED CT	716318002, 315058005
hereditary_crc_NA	Missing hereditary CRC data	Added	Clinical Pathology	Integer	0-1
hereditary_crc_No	No hereditary CRC	Added	Clinical Pathology	Numeric	0-1
hereditary_crc_Other_familial	Other familial CRC	Added	Clinical Pathology	Numeric	0-1	SNOMED CT	699346009
hmgcr_score	Tumour HMGCR H-score	Preserved	Clinical Pathology	Numeric	3.42-287.49	GO	HMGCR
hmgcr_tertile	HMGCR tertiles	Preserved	Clinical Pathology	Ordered Factor	1-3	GO	HMGCR
hmgcrcat_50	HMGCR median categories	Preserved	Clinical Pathology	Ordered Factor	0-1	GO	HMGCR
indication_for_emergency_surgery	Indication for emergency surgery	Removed	Clinical Pathology	Free Text
inflammcat2	Inflammation scoring category	Removed	Clinical Pathology	Ordered Factor
inflammcat2_noagg	Inflammation scoring category (merged variable)	Added	Clinical Pathology	Ordered Factor	1-4	SNOMED CT	23583003
inflammscore	Inflammation scoring category	Preserved	Clinical Pathology	Numeric	0-2	SNOMED CT	23583003
lab	Pathology laboratory	Preserved	Clinical Pathology	Factor	1-2	SNOMED CT	261904005
location	Tumour location	Removed	Clinical Pathology	Factor
location_Ascending_colon	Ascending colon as tumour location	Added	Clinical Pathology	Integer	0-1	SNOMED CT	93683002, 9040008
location_Caecum	Caecum as tumour location	Added	Clinical Pathology	Integer	0-1	SNOMED CT	371977004, 32713005
location_Colon_unspecified	Unspecified region of colon as tumour location	Added	Clinical Pathology	Integer	0-1	SNOMED CT	109838007, 245425000
location_Descending_colon	Descending colon as tumour location	Added	Clinical Pathology	Integer	0-1	SNOMED CT	93771007, 32622004
location_Hepatic_flexure	Hepatic flexure as tumour location	Added	Clinical Pathology	Integer	0-1	SNOMED CT	93826009, 48338005
location_Rectosigmoid	Rectosigmoid as tumour location	Added	Clinical Pathology	Integer	0-1	SNOMED CT	93980002, 49832006
location_Rectum	Rectum as tumour location	Added	Clinical Pathology	Integer	0-1	SNOMED CT	93984006, 181261002
location_Sigmoid_colon	Sigmoid colon as tumour location	Added	Clinical Pathology	Integer	0-1	SNOMED CT	94006002, 60184004
location_Splenic_flexure	Splenic flexure as tumour location	Added	Clinical Pathology	Integer	0-1	SNOMED CT	94072004, 72592005
location_Transverse_colon	Transverse colon as tumour location	Added	Clinical Pathology	Integer	0-1	SNOMED CT	94105000, 485005
lvi	Lymphovascular invasion	Preserved	Clinical Pathology	Factor	0-1	SNOMED CT	385391004
metastasism	M stage	Preserved	Clinical Pathology	Factor	0-0	SNOMED CT	385378000
metastatictumour	Metastatic tumour	Removed	Clinical Pathology	Factor
moderatewelldiff	Moderate-well differentiated tumour	Preserved	Clinical Pathology	Numeric	0-2	SNOMED CT	395529007
msistatus	Microsatellite instability status	Removed	Clinical Pathology	Factor
msistatus_merged	Microsatellite instability (merged variable)	Added	Clinical Pathology	Ordered Factor	1-3	SNOMED CT	443412009
msistatusjjreview	Re-review of some cases for Microsatellite instability status	Removed	Clinical Pathology	Factor
mucinous	Mucinous tumour	Preserved	Clinical Pathology	Numeric	0-1	SNOMED CT	72495009
nodes_examined	Nodes examined	Preserved	Clinical Pathology	Numeric	1-106	SNOMED CT	284427004
nodes_positive	Nodes positive	Preserved	Clinical Pathology	Numeric	0-28	SNOMED CT	396787000
nodesn	N stage	Preserved	Clinical Pathology	Ordered Factor	1-3	SNOMED CT	45552005
othertype	Minority typing of tumour features	Removed	Clinical Pathology	Factor
othertype_mucin	Mucin as tumour minority typing	Added	Clinical Pathology	Logical	0-1	SNOMED CT	72495009
othertype_neuroendocrine	Neuroendocrine as tumour minority typing	Added	Clinical Pathology	Logical	0-1	SNOMED CT	55937004
othertype_signetring	Signet ring as tumour minority typing	Added	Clinical Pathology	Logical	0-1	SNOMED CT	87737001
othertypecat	Tumour minority typing category	Preserved	Clinical Pathology	Factor	0-1	SNOMED CT	32913002, 72495009, 87737001
p53_score	Tumour p53 H-score	Preserved	Clinical Pathology	Numeric	0.11-295.05	GO	TP53
p53status	Patterns of p53 immunostaining	Preserved	Clinical Pathology	Factor	0-1	GO	TP53
personal_hx_cancer	Personal history of cancer	Removed	Clinical Pathology	Factor
pni	Perineural invasion	Removed	Clinical Pathology	Factor
poorlydiff	Poorly differentiated tumour	Preserved	Clinical Pathology	Numeric	0-2	SNOMED CT	395530002
predomdiffcat	Predominant differentiation category (ignoring minor components)	Removed	Clinical Pathology	Factor
predomdiffcat_12_or_02	1,2 or 0,2 as predominant differentiation category	Added	Clinical Pathology	Numeric	0-1	SNOMED CT	373372005
predomdiffcat_20_or_21	2,0 or 2,1 as predominant differentiation category	Added	Clinical Pathology	Numeric	0-1	SNOMED CT	373372005
predomdiffcat_NA	Missing predominant tumour differentiation category data	Added	Clinical Pathology	Integer	0-1
prev_hx_ca_coded	Coded cancer history	Removed	Clinical Pathology	Factor
prev_hx_ca_coded_Anal	Previous history of anal cancer	Added	Clinical Pathology	Numeric	0-1	SNOMED CT	112071000119105
prev_hx_ca_coded_Bladder	Previous history of bladder cancer	Added	Clinical Pathology	Numeric	0-1	SNOMED CT	415086001
prev_hx_ca_coded_Breast	Previous history of breast cancer	Added	Clinical Pathology	Numeric	0-1	SNOMED CT	415076002
prev_hx_ca_coded_Endometrial	Previous history of endometrial cancer	Added	Clinical Pathology	Numeric	0-1	SNOMED CT	429089000
prev_hx_ca_coded_Haematological	Previous history of haematological cancer	Added	Clinical Pathology	Numeric	0-1	SNOMED CT	699005005
prev_hx_ca_coded_Laryngeal	Previous history of laryngeal cancer	Added	Clinical Pathology	Numeric	0-1	SNOMED CT	1321000119109
prev_hx_ca_coded_Melanoma	Previous history of melanoma	Added	Clinical Pathology	Numeric	0-1	SNOMED CT	161432005
prev_hx_ca_coded_NA	Missing data for previous history of cancer(s)	Added	Clinical Pathology	Integer	0-1
prev_hx_ca_coded_no_hx_ca	No previous history of cancer	Added	Clinical Pathology	Numeric	0-1	SNOMED CT	700363003
prev_hx_ca_coded_Non-melanoma_skin	Previous history of non-melanoma skin cancer	Added	Clinical Pathology	Numeric	0-1	SNOMED CT	443895001
prev_hx_ca_coded_Oesophageal	Previous history of oesophageal cancer	Added	Clinical Pathology	Numeric	0-1	SNOMED CT	429410000
prev_hx_ca_coded_Ovarian	Previous history of ovarian cancer	Added	Clinical Pathology	Numeric	0-1	SNOMED CT	429090009
prev_hx_ca_coded_Prostate	Previous history of prostate cancer	Added	Clinical Pathology	Numeric	0-1	SNOMED CT	428262008
prev_hx_ca_coded_Renal	Previous history of renal cancer	Added	Clinical Pathology	Numeric	0-1	SNOMED CT	415081006
prev_hx_ca_coded_Sarcoma/Leiomyosarcoma	Previous history of sarcoma or leiomyosarcoma	Added	Clinical Pathology	Numeric	0-1	SNOMED CT	49291000119105
prev_hx_ca_coded_Testicular	Previous history of testicular cancer	Added	Clinical Pathology	Numeric	0-1	SNOMED CT	1301000119100
prev_hx_ca_coded_type_unknown	Previous history of cancer of unknown type	Added	Clinical Pathology	Numeric	0-1	SNOMED CT	266987004
prev_hx_ca_coded_Vulval	Previous history of vulval cancer	Added	Clinical Pathology	Numeric	0-1	SNOMED CT	429635001
recurrence_cat	Recurrence category	Removed	Clinical Pathology	Factor
sexcat	Gender	Preserved	Clinical Pathology	Factor	0-1	SNOMED CT	365873007
size_of_tumourmm	Size of tumour	Preserved	Clinical Pathology	Numeric	3.5-110	SNOMED CT	399375005
stagecat_rg	CRC staging	Preserved	Clinical Pathology	Ordered Factor	0-1	SNOMED CT	80631005
synchronous_rectal_tumour	Synchronous rectal tumour	Preserved	Clinical Pathology	Factor	0-1	SNOMED CT	373829006, 363351006
t4subgroups	pT4 subgroups	Removed	Clinical Pathology	Ordered Factor
tstage_merged	Tumour T stage (merged variable)	Added	Clinical Pathology	Ordered Factor	1-5	SNOMED CT	6123003
tumour_notes	Tumour notes	Removed	Clinical Pathology	Free Text
tumourobstr_cat	Obstructing tumour as indication for emergency surgery	Added	Clinical Pathology	Logical	0-1	SNOMED CT	281254000
tumourperf_cat	Tumour perforation	Preserved	Clinical Pathology	Factor	0-1	SNOMED CT	303078007
tumourt	T stage	Removed	Clinical Pathology	Ordered Factor
typecat	Tumour typing category	Preserved	Clinical Pathology	Factor	0-1	SNOMED CT	86293007, 32913002, 72495009, 87737001
vdr_normal_score	Normal VDR H-score	Preserved	Clinical Pathology	Numeric	32.02-293.71	GO	VDR
vdr_tumour_score	Tumour VDR H-score	Preserved	Clinical Pathology	Numeric	0.12-285.39	GO	VDR
who	World Health Organisation’s classification of colorectal adenocarcinomas	Removed	Clinical Pathology	Factor
who_Adeno_NOS	Adenocarcinoma not otherwise specified	Added	Clinical Pathology	Numeric	0-1	SNOMED CT	86293007
who_Medullary	Medullary tumour feature	Added	Clinical Pathology	Numeric	0-1	SNOMED CT	32913002
who_Mucinous	Mucinous tumour feature	Added	Clinical Pathology	Numeric	0-1	SNOMED CT	72495009
who_NA	Missing majority typing data	Added	Clinical Pathology	Integer	0-1
who_Signet_ring_cell	Signet ring cell tumour feature	Added	Clinical Pathology	Numeric	0-1	SNOMED CT	87737001
worstdiffcat	Worst differentiation category (ignoring predominant components)	Removed	Clinical Pathology	Ordered Factor
worstdiffcat_20	2,0 as worst differentiation category	Added	Clinical Pathology	Numeric	0-1	SNOMED CT	373372005
worstdiffcat_21_or_12_or_02	2,1 or 1,2 or 0,2 as worst differentiation category	Added	Clinical Pathology	Numeric	0-1	SNOMED CT	373372005
worstdiffcat_NA	Missing worst differentiation category data	Added	Clinical Pathology	Integer	0-1
yeardiag	Year of diagnosis	Preserved	Clinical Pathology	Numeric	2004-2008	SNOMED CT	258707000
aceicat	ACEi user vs non-user	Preserved	Epidemiology	Factor	0-1	SNOMED CT	372733002, 41549009
alcohol_evernever	Alcohol status	Preserved	Epidemiology	Factor	0-1	SNOMED CT	228273003
arbcat	Angiotensin receptor blocker user vs non-user	Preserved	Epidemiology	Factor	0-1	SNOMED CT	372913009, 395010006, 410683008, 96308008
aspirincat	Aspirin user vs non-user	Preserved	Epidemiology	Factor	0-1	SNOMED CT	312452009, 387458008, 431463004, 717854002, 7947003
betablockercat	Betablocker user vs non-user	Preserved	Epidemiology	Factor	0-1	SNOMED CT	33252009, 315052006
bisoprololcat	Bisoprolol as medication	Added	Epidemiology	Logical	0-1	SNOMED CT	108547003, 386868003, 699944004, 735998009
chronicpulmonarydisease	Chronic pulmonary disease	Preserved	Epidemiology	Factor	0-1	SNOMED CT	87837008
comorbidity_chart_review	Chart review co-morbidity	Removed	Epidemiology	Factor
congestiveheartfailure	Congestive heart failure	Preserved	Epidemiology	Factor	0-1	SNOMED CT	42343007
dementia	Dementia	Preserved	Epidemiology	Factor	0-1	SNOMED CT	52448006
dep05quintile	Economic deprivation quintile	Preserved	Epidemiology	Ordered Factor	1-5	SNOMED CT	365448001
dep10quintile	Income deprivation quintile	Preserved	Epidemiology	Ordered Factor	1-5	SNOMED CT	365556000
diabetes	Diabetes	Removed	Epidemiology	Factor
digoxincat	Digoxin user vs non-user	Preserved	Epidemiology	Factor	0-1	SNOMED CT	387461009, 407665006, 796001
dm_type	Diabetes type	Removed	Epidemiology	Factor
dm_type_NoDM	No diabetes mellitus	Added	Epidemiology	Integer	0-1
dm_type_Type_I	Type I diabetes mellitus	Added	Epidemiology	Integer	0-1	SNOMED CT	46635009
dm_type_Type_II	Type II diabetes mellitus	Added	Epidemiology	Integer	0-1	SNOMED CT	44054006
dm_type_UnspecifiedDM	Unspecified type of diabetes mellitus	Added	Epidemiology	Integer	0-1	SNOMED CT	73211009
family_hx_other_conditions	Family history of other conditions	Removed	Epidemiology	Free Text
ferrousfumaratecat	Ferrous fumarate as medication	Added	Epidemiology	Logical	0-1	SNOMED CT	387289009, 52108005
furosemidecat	Furosemide as medication	Added	Epidemiology	Logical	0-1	SNOMED CT	387475002, 81609008
hemiplegia	Hemiplegia	Preserved	Epidemiology	Factor	0-1	SNOMED CT	50582007
hypercholesterolaemia	Hypercholesterolaemia	Preserved	Epidemiology	Factor	0-1	SNOMED CT	13644009
hypertension	Hypertension	Preserved	Epidemiology	Factor	0-1	SNOMED CT	64715009
ibd	Inflammatory bowel disease	Removed	Epidemiology	Factor
ihd	Ischaemic heart disease	Preserved	Epidemiology	Factor	0-1	SNOMED CT	414545008
lansoprazolecat	Lansoprazole as medication	Added	Epidemiology	Logical	0-1	SNOMED CT	108666007, 386888004
maritalcat	Marital status	Removed	Epidemiology	Factor
maritalcat_Divorced/separated	Divorced or separated as marital status	Added	Epidemiology	Numeric	0-1	SNOMED CT	20295000
maritalcat_Married/co-habiting	Married or co-habiting as marital status	Added	Epidemiology	Numeric	0-1	SNOMED CT	87915002
maritalcat_NA	Missing marital status	Added	Epidemiology	Integer	0-1
maritalcat_Single	Single as marital status	Added	Epidemiology	Numeric	0-1	SNOMED CT	125681006
maritalcat_Widowed	Widowed as marital status	Added	Epidemiology	Numeric	0-1	SNOMED CT	33553000
medication_notes	Medication notes	Removed	Epidemiology	Free Text
medstatuscat	Medication status	Preserved	Epidemiology	Factor	0-1	SNOMED CT	710814002
metformincat	Metformin user vs non-user	Preserved	Epidemiology	Factor	0-1	SNOMED CT	109081006, 372567009
mi	Myocardial Infarction	Preserved	Epidemiology	Factor	0-1	SNOMED CT	22298006
mildliverdisease	Mild liver disease	Preserved	Epidemiology	Factor	0-1	SNOMED CT	235856003
moderateliverdisease	Moderate liver disease	Removed	Epidemiology	Factor
nsaidcat	NSAID user vs non-user	Preserved	Epidemiology	Factor	0-1	SNOMED CT	16403005
other_comorbidities	Other co-morbidities	Removed	Epidemiology	Free Text
pepticulcerdisease	Peptic ulcer disease	Preserved	Epidemiology	Factor	0-1	SNOMED CT	13200003
peripheralvasculardisease	Peripheral vascular disease	Preserved	Epidemiology	Factor	0-1	SNOMED CT	400047006
renaldisease	Renal disease	Preserved	Epidemiology	Factor	0-1	SNOMED CT	90708001
rheumatologicaldisease	Rheumatological disease	Preserved	Epidemiology	Factor	0-1	SNOMED CT	69896004
smoking_evernever	Smoking status	Preserved	Epidemiology	Factor	0-1	SNOMED CT	365980008
statincat	Statin user vs non-user	Preserved	Epidemiology	Factor	0-1	SNOMED CT	315053001
stroke	Stroke	Preserved	Epidemiology	Factor	0-1	SNOMED CT	230690007
type_of_ibd	Type of inflammatory bowel disease	Removed	Epidemiology	Factor
type_of_ibd_Crohn's_disease	Crohn’s disease as type of inflammatory bowel disease	Added	Epidemiology	Numeric	0-1	SNOMED CT	34000006
type_of_ibd_NA	Missing Inflammatory bowel disease status	Added	Epidemiology	Integer	0-1
type_of_ibd_NoIBD	No inflammatory bowel disease	Added	Epidemiology	Numeric	0-1
type_of_ibd_Ulcerative_colitis	Ulcerative colitis as type of inflammatory bowel disease	Added	Epidemiology	Numeric	0-1	SNOMED CT	64766004
urbrur	Urban/Rural Indicator	Preserved	Epidemiology	Factor	0-1	SNOMED CT	365508006
nib_retrieved	Northern Ireland Biobank cases with retrieved blocks	Removed	metadata	Factor
braf_status	BRAF mutation status	Preserved	Mutation	Factor	0-1	GO	BRAF
kras_status	KRAS mutation status	Preserved	Mutation	Factor	0-1	GO	KRAS
met_status	MET mutation status	Preserved	Mutation	Factor	0-1	GO	MET
nras_status	NRAS mutation status	Preserved	Mutation	Factor	0-1	GO	NRAS
pik3ca_status	PIK3CA mutation status	Preserved	Mutation	Factor	0-1	GO	PIK3CA
rs10741657	SNP	Preserved	Mutation	Ordered Factor	0-2	GO	CYP2R1
rs1143623	SNP	Preserved	Mutation	Ordered Factor	0-2	GO	IL1B
rs1143627	SNP	Preserved	Mutation	Ordered Factor	0-2	GO	IL1B
rs12654264	SNP	Preserved	Mutation	Ordered Factor	0-2	GO	HMGCR
rs12785878	SNP	Preserved	Mutation	Ordered Factor	0-2	GO	DHCR7
rs12916	SNP	Preserved	Mutation	Ordered Factor	0-2	GO	HMGCR
rs1544410	SNP	Preserved	Mutation	Ordered Factor	0-2	GO	VDR
rs1723848	SNP	Preserved	Mutation	Ordered Factor	0-2	GO	RAB6A
rs17238484	SNP	Preserved	Mutation	Ordered Factor	0-2	GO	HMGCR
rs2228570	SNP	Preserved	Mutation	Ordered Factor	0-2	GO	VDR
rs2282679	SNP	Preserved	Mutation	Ordered Factor	0-2	GO	GC
rs2965667	SNP	Preserved	Mutation	Ordered Factor	0-2	GO	MGST1
rs35599367	SNP	Preserved	Mutation	Ordered Factor	0-2	GO	CYP3A4
rs4149056	SNP	Preserved	Mutation	Ordered Factor	0-2	GO	SLCO1B1
rs6013897	SNP	Preserved	Mutation	Ordered Factor	0-2	GO	CYP24A1
rs6983267	SNP	Preserved	Mutation	Ordered Factor	0-2	GO	POU5F1B
rs731236	SNP	Preserved	Mutation	Ordered Factor	0-2	GO	VDR
rs776746	SNP	Preserved	Mutation	Ordered Factor	0-2	GO	CYP3A5
rs7975232	SNP	Preserved	Mutation	Ordered Factor	0-2	GO	VDR
adjuvant_regimen	Adjuvant chemotherapy regimen	Removed	Treatment & Outcomes	Factor
adjuvant_regimen_5-Fu/Cape	5-FU/Cape as adjuvant regimen	Added	Treatment & Outcomes	Integer	0-1	SNOMED CT	108761006, 387172005
adjuvant_regimen_FOLFIRI_/_FOLFOX_/_OTHER	FOLFIRI/FOLFOX/other adjuvant regimen	Added	Treatment & Outcomes	Integer	0-1	SNOMED CT	111157006, 3127006, 108783005, 327032007
adjuvant_regimen_NoChemo	No chemotherapy	Added	Treatment & Outcomes	Integer	0-1
cea	First carcinoembryonic antigen level at or after diagnosis	Preserved	Treatment & Outcomes	Numeric	0.5-430.9	SNOMED CT	67246004
cea_timecat	Timing of carcinoembryonic antigen measurement after diagnosis	Preserved	Treatment & Outcomes	Ordered Factor	1-5	SNOMED CT	762642007
chemo	Adjuvant chemotherapy	Removed	Treatment & Outcomes	Factor		SNOMED CT	367336001
cholecyst_surgcat	Concurrent cholecystectomy	Preserved	Treatment & Outcomes	Factor	0-1	SNOMED CT	38102005
crcdeath	CRC death	Preserved	Treatment & Outcomes	Numeric	0-1	SNOMED CT	419620001
crcdeath3cat	Detailed CRC death category	Removed	Treatment & Outcomes	Factor
crcdeath3cat_colon	Colon cancer death	Added	Treatment & Outcomes	Numeric	0-1	SNOMED CT	419620001
crcdeath3cat_ill-defined_digestive	Ill defined digestive death	Added	Treatment & Outcomes	Numeric	0-1	SNOMED CT	419620001
crcdeath3cat_NA	Missing CRC death data	Added	Treatment & Outcomes	Integer	0-1
crcdeath3cat_no_death	No CRC death	Added	Treatment & Outcomes	Numeric	0-1	SNOMED CT	438949009
crcdeath3cat_rectal	Rectal cancer death	Added	Treatment & Outcomes	Numeric	0-1	SNOMED CT	419620001
deathcat	Death	Preserved	Treatment & Outcomes	Factor	0-1	SNOMED CT	419620001
delayed_chemo	Chemotherapy delayed >90 days from surgery	Preserved	Treatment & Outcomes	Factor	0-1	SNOMED CT	371135000
diagtoceatime	Time from diagnosis to carcinoembryonic antigen measure	Removed	Treatment & Outcomes	Factor
emergency_surgcat	Emergency surgery	Preserved	Treatment & Outcomes	Factor	0-1	SNOMED CT	73994005
followup0	Follow-up duration	Preserved	Treatment & Outcomes	Numeric	0-9.99	SNOMED CT	308273005
oopherect_surgcat	Concurrent oopherectomy	Preserved	Treatment & Outcomes	Factor	0-1	SNOMED CT	83152002
other_surgcat	Other concurrent resection	Preserved	Treatment & Outcomes	Factor	0-1	SNOMED CT	118150001
recurrence_cat_CRC_recurrence	CRC recurrence	Added	Treatment & Outcomes	Numeric	0-1	SNOMED CT	314965007
recurrence_cat_NA	Missing tumour recurrence data	Added	Treatment & Outcomes	Integer	0-1
recurrence_cat_No_recurrence	No recurrence	Added	Treatment & Outcomes	Numeric	0-1	SNOMED CT	414861001
recurrence_cat_Non-CRC_recurrence	Non-CRC recurrence	Added	Treatment & Outcomes	Numeric	0-1	SNOMED CT	277647002, 58184002
recurrence_cat_Unknown_primary	Unknown primary recurrence	Added	Treatment & Outcomes	Numeric	0-1	SNOMED CT	277647002, 58184002
resectionstatus	Resection margin status	Preserved	Treatment & Outcomes	Ordered Factor	1-3	SNOMED CT	385355006
surgeryspecimen_type	Surgical specimen	Removed	Treatment & Outcomes	Factor
surgeryspecimen_type_Anterior_resection	Anterior resection as surgery specimen	Added	Treatment & Outcomes	Numeric	0-1	SNOMED CT	4558008
surgeryspecimen_type_Extended_right_hemicolectomy	Extended right hemicolectomy as surgery specimen	Added	Treatment & Outcomes	Numeric	0-1	SNOMED CT	174071004
surgeryspecimen_type_Hartmann's_procedure	Hartmann’s procedure as surgery specimen	Added	Treatment & Outcomes	Numeric	0-1	SNOMED CT	16564004
surgeryspecimen_type_Left_hemicolectomy	Left hemicolectomy as surgery specimen	Added	Treatment & Outcomes	Numeric	0-1	SNOMED CT	82619000
surgeryspecimen_type_NA	Missing surgery specimen type data	Added	Treatment & Outcomes	Integer	0-1
surgeryspecimen_type_Other	Other surgery specimen	Added	Treatment & Outcomes	Numeric	0-1	SNOMED CT	41141002
surgeryspecimen_type_Pan-proctocolectomy	Pan-proctocolectomy as surgery specimen	Added	Treatment & Outcomes	Numeric	0-1	SNOMED CT	174059005
surgeryspecimen_type_Right_hemicolectomy	Right hemicolectomy as surgery specimen	Added	Treatment & Outcomes	Numeric	0-1	SNOMED CT	359571009
surgeryspecimen_type_Sigmoid_colectomy	Sigmoid colectomy as surgery specimen	Added	Treatment & Outcomes	Numeric	0-1	SNOMED CT	84604002
surgeryspecimen_type_Subtotal/total_colectomy_&_ileostomy	(Sub) total colectomy and ileostomy as surgery specimen	Added	Treatment & Outcomes	Numeric	0-1	SNOMED CT	23968004, 301784005
underuse	Suboptimal adjuvant chemotherapy	Preserved	Treatment & Outcomes	Factor	0-1	SNOMED CT	371135000, 399213007, 373832009
CPRID	Anonymised Patient ID	Preserved		Character
