# Supplementary material for: Strategies and techniques for quality control and semantic enrichment with multimodal data: a case study in colorectal cancer with eHDPrep
Source: Gigascience. 2023 May 12;12:giad030. doi: 10.1093/gigascience/giad030 (PMC10176503; doi:10.1093/gigascience/giad030)
Supplement: giad030_Supplemental_Tables [file giad030_supplemental_tables.zip › Table S2_Supplementary Material.csv]

Variable A	Variable B	Logical Test	Variable A Boundaries	Variable B Boundaries
dm_type	diabetes	-	Type 1	Yes
dm_type	diabetes	-	Type 2	Yes
dm_type	diabetes	-	<empty_cell>	No
diabetes	diabetes	-	Unknown	Yes
type_of_ibd	ibd	-	Crohn’s disease	Yes
type_of_ibd	ibd	-	Ulcerative colitis	Yes
ibd	type_of_ibd	-	No	<empty_cell>
ibd	type_of_ibd	-	Unknown	<empty_cell>
adjuvant_regimen	chemo	-	<empty_cell>	No
adjuvant_regimen	chemo	-	5-Fu/Cape	Yes
adjuvant_regimen	chemo	-	FOLFIRI / FOLFOX / OTHER	Yes
delayed_chemo	chemo	-	<empty_cell>	No
delayed_chemo	chemo	-	No	Yes
delayed_chemo	chemo	-	Yes (>90 days)	Yes
underuse	chemo	-	<empty_cell>	No
underuse	chemo	-	0	Yes
underuse	chemo	-	1	Yes
tumourt	t4subgroups	-	pT1	<empty_cell>
tumourt	t4subgroups	-	pT2	<empty_cell>
tumourt	t4subgroups	-	pT3	<empty_cell>
t4subgroups	tumourt	-	pT4a & pT4b	pT4
t4subgroups	tumourt	-	pT4b	pT4
hereditary_crc	family_hx_crc	-	HNPCC/Lynch syndrome	Yes
hereditary_crc	family_hx_crc	-	Familial Adenomatous Polyposis (FAP)	Yes
hereditary_crc	family_hx_crc	-	Other familial	Yes
personal_hx_cancer	prev_hx_ca_coded	-	No	<empty_cell>
prev_hx_ca_coded	personal_hx_cancer	-	Anal	Yes
prev_hx_ca_coded	personal_hx_cancer	-	Bladder	Yes
prev_hx_ca_coded	personal_hx_cancer	-	Breast	Yes
prev_hx_ca_coded	personal_hx_cancer	-	Endometrial	Yes
prev_hx_ca_coded	personal_hx_cancer	-	Haematological	Yes
prev_hx_ca_coded	personal_hx_cancer	-	Laryngeal	Yes
prev_hx_ca_coded	personal_hx_cancer	-	Melanoma	Yes
prev_hx_ca_coded	personal_hx_cancer	-	Non-melanoma skin	Yes
prev_hx_ca_coded	personal_hx_cancer	-	Oesophageal	Yes
prev_hx_ca_coded	personal_hx_cancer	-	Ovarian	Yes
prev_hx_ca_coded	personal_hx_cancer	-	Prostate	Yes
prev_hx_ca_coded	personal_hx_cancer	-	Renal	Yes
prev_hx_ca_coded	personal_hx_cancer	-	Sarcoma/Leiomyosarcoma	Yes
prev_hx_ca_coded	personal_hx_cancer	-	Testicular	Yes
prev_hx_ca_coded	personal_hx_cancer	-	Vulval	Yes
nodes_positive	nodes_examined	<=	-	-
nodes_positive	nodesn	-	0	N0
nodes_positive	nodesn	-	01:03	N1
nodes_positive	nodesn	-	04:00	N2
buddinglevel	buddingcat	-	High budding (>10)	high, >10
buddinglevel	buddingcat	-	Low budding (<10)	low, <10
buddingcat	buddingnumber	-	high, >10	11:00
buddingcat	buddingnumber	-	low, <10	00:10
