# Supplementary material for: Strategies and techniques for quality control and semantic enrichment with multimodal data: a case study in colorectal cancer with eHDPrep
Source: Gigascience. 2023 May 12;12:giad030. doi: 10.1093/gigascience/giad030 (PMC10176503; doi:10.1093/gigascience/giad030)
Supplement: giad030_Supplemental_Tables [file giad030_supplemental_tables.zip › Table S3_Supplementary Material.csv]

Gene	Mapped GO Terms
BCL2L1	GO:0042981;GO:2001243;GO:0043066;GO:0006915;GO:0006897;GO:0000165;GO:0008630;GO:0097192;GO:0019221;GO:2001240;GO:1902042;GO:0032465;GO:2001244;GO:1902230;GO:0090201;GO:0010507;GO:2000811;GO:0001836;GO:1900118;GO:0034097;GO:0046902;GO:0051881;GO:1903077;GO:0008637;GO:0007093;GO:0019050;GO:0051607;GO:1902236;GO:0001541;GO:0001701;GO:0007281;GO:0007283;GO:0008283;GO:0008284;GO:0008584;GO:0009314;GO:…
BRAF	GO:0007165;GO:0006468;GO:0035556;GO:0000165;GO:0002318;GO:0008542;GO:0010628;GO:0010764;GO:0030154;GO:0030878;GO:0035019;GO:0042127;GO:0043367;GO:0043368;GO:0043369;GO:0043434;GO:0043524;GO:0045580;GO:0046632;GO:0048538;GO:0048679;GO:0048680;GO:0050772;GO:0050852;GO:0051496;GO:0051591;GO:0060291;GO:0060323;GO:0060324;GO:0070374;GO:1900026;GO:1990090;GO:2000301;GO:2000352;GO:0016310;GO:0043066;GO:…
CYP24A1	GO:0006766;GO:0033280;GO:0042359;GO:0042369;GO:0001649;GO:0070561;GO:0010430
CYP2R1	GO:0006082;GO:0006805;GO:0006766;GO:0036378;GO:0042359;GO:0042368;GO:0010038;GO:0010164;GO:0010212
CYP3A4	GO:0006629;GO:0006631;GO:0006694;GO:0008202;GO:0008203;GO:0042572;GO:0006805;GO:0046222;GO:0042359;GO:0070989;GO:0042573;GO:0008210;GO:0002933;GO:0042759;GO:0006706;GO:0016098;GO:0046483;GO:0008209;GO:0009822;GO:0036378;GO:0042369
CYP3A5	GO:0006629;GO:0008202;GO:0042572;GO:0006805;GO:0046222;GO:0070989;GO:0042573;GO:0008210;GO:0002933;GO:0009822
DHCR7	GO:0016126;GO:0006629;GO:0006694;GO:0006695;GO:0008202;GO:0008203;GO:0045540;GO:0019216;GO:0033489;GO:0033490;GO:0016132
GC	GO:0051180;GO:0035461;GO:0042359
HMGCR	GO:0008299;GO:0015936;GO:0050709;GO:1900222;GO:0006629;GO:0006694;GO:0006695;GO:0008202;GO:0008203;GO:0016126;GO:0019216;GO:0019222;GO:0007399;GO:0042177;GO:0006743;GO:0007568;GO:0007584;GO:0008284;GO:0008542;GO:0010664;GO:0010666;GO:0031667;GO:0032874;GO:0038183;GO:0042632;GO:0043066;GO:0043407;GO:0045445;GO:0045471;GO:0048643;GO:0048661;GO:0061045;GO:0061179;GO:0070328;GO:0070374;GO:0070723
IL1B	GO:0006955;GO:0006954;GO:0010628;GO:0045766;GO:0008284;GO:0008285;GO:0070555;GO:0051091;GO:0030949;GO:0010718;GO:0045429;GO:0030335;GO:0001934;GO:0050729;GO:0060252;GO:0043407;GO:0150078;GO:0032496;GO:0032755;GO:0007566;GO:0046627;GO:0070372;GO:0051781;GO:0045893;GO:0071222;GO:0070498;GO:0071260;GO:0001660;GO:0019221;GO:0007165;GO:0007267;GO:0032729;GO:0032757;GO:0071639;GO:1901224;GO:0030213;GO:…
KRAS	GO:0007165;GO:0010628;GO:0001934;GO:0000165;GO:0002223;GO:0008284;GO:0031647;GO:0007265;GO:0001889;GO:0007565;GO:0008542;GO:0019221;GO:0021897;GO:0030036;GO:0032228;GO:0035022;GO:0035900;GO:0038002;GO:0043406;GO:0043524;GO:0045596;GO:0048169;GO:0048873;GO:0051000;GO:0051092;GO:0051146;GO:0051384;GO:0051385;GO:0060441;GO:2000774
MET	GO:0006468;GO:0007169;GO:0071526;GO:0045944;GO:1901299;GO:0016310;GO:0018108;GO:0007399;GO:0016477;GO:0000165;GO:0010507;GO:0030182;GO:0007165;GO:0051897;GO:0007275;GO:0033674;GO:0048754;GO:0050918;GO:0035635;GO:0007166;GO:0006909;GO:0001886;GO:0001889;GO:0031016;GO:0031116;GO:0035024;GO:0048012;GO:0051497;GO:0061436;GO:0070495;GO:1905098;GO:2001028
MGST1	GO:0098869;GO:0010243;GO:0032496;GO:0033327;GO:0043312;GO:0034635;GO:0046222;GO:1901687;GO:0071449
NRAS	GO:0007165;GO:0007265;GO:0000165;GO:0002223;GO:0043312;GO:0001938
PIK3CA	GO:0046854;GO:0048015;GO:0014065;GO:0051897;GO:0038084;GO:0030036;GO:0016310;GO:0006468;GO:0006629;GO:0001525;GO:0032147;GO:0038095;GO:0038096;GO:0050900;GO:0050852;GO:0006909;GO:0016477;GO:0000165;GO:0007186;GO:0030168;GO:0006661;GO:0007411;GO:0014068;GO:0019221;GO:0036092;GO:0048010;GO:0038128;GO:0007173;GO:0035994;GO:0031295;GO:0043542;GO:0010592;GO:0055119;GO:2000811;GO:0086003;GO:0001944;GO:…
POU5F1B	GO:0006355;GO:0006357
PTGS2	GO:0006954;GO:0008217;GO:0006979;GO:0001516;GO:0019371;GO:0090050;GO:0045429;GO:0006629;GO:0006631;GO:0006633;GO:0006693;GO:0098869;GO:0019221;GO:0050727;GO:0071456;GO:0019372;GO:0010575;GO:0090336;GO:0031622;GO:0042759;GO:0071636;GO:0001525;GO:0007566;GO:0007568;GO:0007612;GO:0007613;GO:0008284;GO:0008285;GO:0009314;GO:0009750;GO:0010033;GO:0010042;GO:0010226;GO:0010243;GO:0010942;GO:0014070;GO:…
RAB6A	GO:0015031;GO:0016192;GO:0016032;GO:0006890;GO:0006886;GO:0006891;GO:0043312;GO:0042147;GO:0034067;GO:0019882;GO:0018125;GO:0034498;GO:0072385
SLCO1B1	GO:0055085;GO:0006811;GO:0015721;GO:0043252;GO:0042167;GO:0015711
TP53	GO:0006355;GO:0006915;GO:0012501;GO:0007049;GO:0048511;GO:0051262;GO:0010628;GO:0008285;GO:0043066;GO:0045944;GO:0045899;GO:0006974;GO:0016032;GO:0006289;GO:0045893;GO:0006357;GO:0006977;GO:0030308;GO:0016579;GO:0048512;GO:0043065;GO:1901796;GO:0050731;GO:0008104;GO:0042981;GO:0000122;GO:0045892;GO:0019221;GO:0065003;GO:0090200;GO:2001244;GO:0090399;GO:1902895;GO:0033209;GO:0009299;GO:0007569;GO:…
VDR	GO:0006355;GO:0010629;GO:0008285;GO:0030522;GO:0000122;GO:0030154;GO:0045944;GO:0010628;GO:0001501;GO:0006816;GO:0006874;GO:0007275;GO:0007595;GO:0009887;GO:0050892;GO:0060058;GO:0060558;GO:0060745;GO:0006367;GO:0010980;GO:0042359;GO:0046697;GO:0045618;GO:0045892;GO:0000902;GO:0010839;GO:0038183;GO:0070561
